# Supplementary material for: Hybrid PET/MRI in Inflammatory Cardiac Diseases: A Systematic Review and Single-Center Experience
Source: Diagnostics (Basel). 2025 Jun 30;15(13):1670. doi: 10.3390/diagnostics15131670 (PMC12248649; doi:10.3390/diagnostics15131670)
Supplement: Supplementary file 1 [file diagnostics-15-01670-s001.zip]

Archive with 1 entries (1 files):
- diagnostics-3703008-supplementary.pdf
